# Supplementary material for: Selective Blood Pressure Screening in the Young: Quantification of Population Wide Underestimation of Elevated Blood Pressure
Source: Int J Hypertens. 2019 May 2;2019:2314029. doi: 10.1155/2019/2314029 (PMC6521444; doi:10.1155/2019/2314029)
Supplement: Supplementary Materials — Supplemental Table 1: sensitivity of selective screening scenarios for detecting hypertensive blood pressure (KiGGS-based definition). Supplemental Table 2: sensitivity, specificity, and positive and negative predictive values of selective screening scenarios for detecting hypertensive blood pressure (Fourth Report-based definition). [file 2314029.f1.zip]

Archive with 2 entries (2 files):
- Supplemental_Table 1_IJHY_2738294.xlsx
- Supplemental_Table 2_IJHY_2738295.xlsx
