# Supplementary material for: Selective Blood Pressure Screening in the Young: Quantification of Population Wide Underestimation of Elevated Blood Pressure
Source: Int J Hypertens. 2019 May 2;2019:2314029. doi: 10.1155/2019/2314029 (PMC6521444; doi:10.1155/2019/2314029)
Supplement: Supplementary Materials — Supplemental Table 1: sensitivity of selective screening scenarios for detecting hypertensive blood pressure (KiGGS-based definition). Supplemental Table 2: sensitivity, specificity, and positive and negative predictive values of selective screening scenarios for detecting hypertensive blood pressure (Fourth Report-based definition). [file 2314029.f1.zip › Supplemental_Table 1_IJHY_2738294.xlsx]

## Sheet: Table 3 - Suppl Tab 1
Supplemental Table 1: Sensitivity of selective screening scenarios for detecting hypertensive blood pressure (KiGGS-based definition)
Selective screening based on:		Sensitivity		95%-CI				Boys		95%-CI				Girls		95%-CI
Overweight	3-17 y	38.6	(	35.3	-	42	)	40.2	(	36.2	-	44.4	)	36.7	(	32.2	-	41.4	)
	3-6 y	24.7044	(	18.9423	-	31.5372	)	20.8345	(	13.9139	-	29.9977	)	28.9224	(	20.8002	-	38.6678	)
	7-10 y	41.4	(	35.4	-	47.7	)	41.5	(	33.5	-	49.9	)	41.4	(	33.1	-	50.2	)
	11-13 y	48.9	(	42	-	55.8	)	48	(	38.9	-	57.2	)	49.9	(	39.9	-	59.8	)
	14-17 y	39.8	(	34	-	45.9	)	47.576	(	39.8	-	55.5	)	28.5358	(	21.2839	-	37.0942	)
Obesity	3-17 y	17.2	(	14.6	-	20.2	)	17.8	(	14.4	-	21.9	)	16.4	(	13.2	-	20.2	)
	3-6 y	7.41853	(	4.38594	-	12.2787	)	5.42889	(	2.50907	-	11.3509	)	9.58713	(	4.90222	-	17.9063	)
	7-10 y	17.5863	(	13.6675	-	22.3381	)	17.706	(	12.0824	-	25.1971	)	17.4433	(	12.1231	-	24.4487	)
	11-13 y	21	(	16.1	-	27	)	20.1	(	13.4	-	29	)	21.9769	(	14.8039	-	31.3465	)
	14-17 y	21.6	(	16.9	-	27.2	)	24.7	(	18.1	-	32.8	)	17.1	(	10.6	-	26.3	)
Parental hypertension	3-17 y	30.3	(	27	-	33.7	)	28.6	(	24.4	-	33.1	)	32.2636	(	27.9	-	37.0689	)
	3-6 y	29.8973	(	22.7	-	38.2	)	30.5	(	20.5	-	42.9	)	29.1662	(	19.9586	-	40.4737	)
	7-10 y	24.8995	(	19.3138	-	31.4706	)	25.6727	(	18.1819	-	34.9321	)	23.9437	(	16.7197	-	33.0501	)
	11-13 y	36.3	(	29.7	-	43.5	)	31.9	(	23.6	-	41.5	)	41	(	31.3	-	51.4153	)
	14-17 y	30.5	(	24	-	37.8	)	27.4	(	19.8	-	36.5	)	34.8696	(	24.7168	-	46.6107	)
Overweight or parental hypertension	3-17 y	58.2	(	54.3	-	61.9425	)	58.6	(	53.9	-	63.1	)	57.6	(	51.9	-	63.1	)
	3-6 y	47.9	(	40.1	-	55.8	)	45.9	(	35.9	-	56.4	)	50.0508	(	38.4005	-	61.6955	)
	7-10 y	56	(	49.3	-	62.5	)	55	(	46.1	-	63.6	)	57.2	(	47.3	-	66.6	)
	11-13 y	66.5	(	58.5	-	73.7	)	62.8	(	53.4	-	71.3	)	70.4	(	56.7	-	81.2	)
	14-17 y	61.5	(	54	-	68.4	)	67.4	(	57.4	-	76	)	53.2416	(	41.9674	-	64.1942	)
Obesity or parental hypertension	3-17 y	42.6	(	38.5	-	46.8	)	42	(	37.1	-	47.1	)	43.3159	(	37.7544	-	49	)
	3-6 y	33.4	(	26.3515	-	41.3	)	34.6	(	24.9	-	45.8	)	32.1577	(	22.8965	-	43.0722	)
	7-10 y	37.5062	(	31.1455	-	44.3296	)	36.6136	(	28.7065	-	45.3144	)	38.6095	(	28.3342	-	50.0108	)
	11-13 y	51.8	(	43.9	-	59.6045	)	46.7	(	37.4	-	56.1	)	57	(	44.4	-	68.7	)
	14-17 y	47	(	39.2	-	54.9	)	48.3	(	37.7	-	59.1	)	45.1571	(	34.0397	-	56.7799	)
Overweight and obesity according to International Obesity Task Force cut points corresponding to an adult BMI of 25 (overweight) or 30 (obesity))
Hypertensive blood pressure: SBP or DBP ≥95th KiGGS percentile or ≥140/90 mm Hg;
