# Supplementary material for: Selective Blood Pressure Screening in the Young: Quantification of Population Wide Underestimation of Elevated Blood Pressure
Source: Int J Hypertens. 2019 May 2;2019:2314029. doi: 10.1155/2019/2314029 (PMC6521444; doi:10.1155/2019/2314029)
Supplement: Supplementary Materials — Supplemental Table 1: sensitivity of selective screening scenarios for detecting hypertensive blood pressure (KiGGS-based definition). Supplemental Table 2: sensitivity, specificity, and positive and negative predictive values of selective screening scenarios for detecting hypertensive blood pressure (Fourth Report-based definition). [file 2314029.f1.zip › Supplemental_Table 2_IJHY_2738295.xlsx]

## Sheet: Suppl_tab2_sens US Ref
Supplemental Table 2: Sensitivity, specificity, positive and negative predictive values of selective screening scenarios for detecting hypertensive blood pressure (Fourth Report-based definition)
Selective screening based on:	Sensitivity (95% CI)						Specificity (95% CI)						Positive predictive value (95% CI)						Negative predictive value (95% CI)
Boys 3-17 years
overweight	41.9	(	37.2	-	46.6	)	81.9	(	80.6	-	83.2	)	15.5	(	13.3	-	17.9	)	94.6943	(	94	-	95.3546	)
obesity	18.7	(	14.7	-	23.5	)	95.4336	(	94.7	-	96.0172	)	24.3	(	19.2	-	30.3	)	93.7165	(	92.9344	-	94.4173	)
parental hypertension	27.1	(	22.3	-	32.4	)	70.9	(	69.3	-	72.5	)	6.94417	(	5.68817	-	8.43146	)	92.4	(	91.1205	-	93.5	)
overweight or parental hypertension	59.8	(	53.8	-	65.5	)	58.4	(	56.6	-	60	)	10.3	(	8.9	-	12	)	94.8	(	93.6	-	95.8	)
obesity or parental hypertension	42.5	(	36.2	-	49.1	)	68	(	66.3	-	69.7	)	9.55474	(	8	-	11.6	)	93.6944	(	92.4271	-	94.7	)
Girls 3-17 years
overweight	40.4	(	35.1	-	46	)	81.1	(	79.9	-	82.3	)	12.3457	(	10.1958	-	14.8	)	95.3862	(	94.6096	-	96.0556	)
obesity	18.5347	(	14.4122	-	23.5125	)	95.2	(	94.5	-	95.8	)	20.1	(	15.4	-	25.8	)	94.7051	(	93.9245	-	95.3904	)
parental hypertension	32.5	(	26.4	-	39.2	)	72.215	(	70.6321	-	73.7443	)	7.33005	(	5.70403	-	9.37352	)	94.0337	(	92.9	-	95.0383	)
overweight or parental hypertension	59.4	(	52.4	-	66	)	59	(	57.4	-	60.6	)	8.9	(	7.4	-	10.8	)	95.5	(	94.4	-	96.4	)
obesity or parental hypertension	44.8792	(	37.6214	-	52.3	)	68.8	(	67.1	-	70.4	)	8.90363	(	7.04519	-	11.1	)	94.853	(	93.7356	-	95.7801	)
Overweight and obesity according to International Obesity Task Force cut points corresponding to an adult BMI of 25 (overweight) or 30 (obesity))
Hypertensive blood pressure: SBP or DBP ≥95th Fourth Report percentile or ≥140/90 mm Hg;
